# Supplementary material for: EDGE3: A web-based solution for management and analysis of Agilent two color microarray experiments
Source: BMC Bioinformatics. 2009 Sep 4;10:280. doi: 10.1186/1471-2105-10-280 (PMC2746223; doi:10.1186/1471-2105-10-280)
Supplement: Additional file 6 — Features Comparison. A table comparing the features of EDGE3 with other non-commercial microarray analysis tools. [file 1471-2105-10-280-S6.xls]

## Sheet: Sheet1
	WebArray	MAGMA	EZArray	MARS	CARMAweb	GEPAS	Asterias	ArrayPipe	MIDAW	RACE	Expression Profiler/Array Express	EDGE3
Data Storage			Yes	Yes						Yes	Yes	Yes
Data sharing			Yes	Yes							Yes	Yes
Data Analysis	Yes	Yes	Yes	Yes	Yes	Yes	Yes	Yes	Yes	Yes	Yes	Yes
User Groups for Collaboration			Yes	Yes							Yes	Yes
Entirely web-based interface	Yes	Yes	Yes		Yes	Yes	Yes		Yes	Yes	Yes	Yes
MIAME-compliance				Yes								Yes
Laboratory Information Management System (LIMS)				Yes								Yes
Array Platform	Affymetrix and two-color	Two color	Affymetrix	Multi-color	Affymetrix, ABI and two color	Affymetrix and two-color	One and two color	Two color	Two color	Affymetrix	Two color	Agilent two color
Multiple Database Support				Yes								Yes
Multiple Operating System Support	Yes	Yes	Yes	Yes	Yes	Yes	Yes			Yes	Yes	Yes
R/Bioconductor Integration	Yes	Yes	Yes		Yes		Yes	Yes	Yes	Yes	Yes	Yes
Open Source	Yes		Yes		Yes		Yes	Yes	Yes	Yes	Yes	Yes
Parallel Computing						Yes	Yes	Yes
